# Supplementary material for: Experimental evidence of chemical attraction in the mutualistic zebra mussel-killer shrimp system
Source: PeerJ. 2019 Nov 21;7:e8075. doi: 10.7717/peerj.8075 (PMC6875389; doi:10.7717/peerj.8075)
Supplement: Supplemental Information 2 — Substrate choice in killer shrimp [file peerj-07-8075-s002.xlsx]

## Sheet: Exp 2. Substrate choice
Killer_Shrimp_ID	Population	Type	Group_size	Date	Water_temperature	Time_day	Alternative_substrate	No_choosing_alternative_substrate	No_choosing_zebramussel	Behaviour
1	Cardiff	sympatric	1	2016-03-28	15.5	16:25:00	plastic grass	0	1	hiding
2	Cardiff	sympatric	1	2016-03-28	15.5	16:25:00	plastic grass	1	0	hiding
3	Cardiff	sympatric	1	2016-03-28	15.5	16:25:00	plastic grass	1	0	hiding
4	Cardiff	sympatric	1	2016-03-28	15.5	16:25:00	plastic grass	0	1	hiding
5	Cardiff	sympatric	1	2016-03-28	15.5	16:57:00	plastic grass	0	1	hiding
6	Cardiff	sympatric	1	2016-03-28	15.5	16:57:00	plastic grass	1	0	swimming
7	Cardiff	sympatric	1	2016-03-28	15.5	16:57:00	plastic grass	0	1	hiding
8	Cardiff	sympatric	1	2016-03-28	15.5	16:57:00	plastic grass	0	1	hiding
9	Cardiff	sympatric	1	2016-03-28	15.5	17:28:00	plastic grass	1	0	swimming
10	Cardiff	sympatric	1	2016-03-29	15.5	17:28:00	plastic grass	0	1	hiding
11	Cardiff	sympatric	1	2016-03-29	15.5	17:28:00	plastic grass	1	0	hiding
12	Cardiff	sympatric	1	2016-03-29	15.5	17:28:00	plastic grass	0	1	swimming
13	Cardiff	sympatric	1	2016-03-29	15.5	18:00:00	plastic grass	1	0	hiding
14	Cardiff	sympatric	1	2016-03-29	15.5	18:00:00	plastic grass	0	1	hiding
15	Cardiff	sympatric	1	2016-03-29	15.5	18:00:00	plastic grass	1	0	hiding
16	Cardiff	sympatric	1	2016-03-29	15.5	18:00:00	plastic grass	0	1	hiding
17	Cardiff	sympatric	1	2016-03-29	15.5	18:29:00	plastic grass	1	0	hiding
18	Cardiff	sympatric	1	2016-03-29	15.5	18:29:00	plastic grass	1	0	hiding
19	Cardiff	sympatric	1	2016-03-29	15.5	18:29:00	plastic grass	1	0	hiding
20	Cardiff	sympatric	1	2016-03-30	15.7	18:29:00	plastic grass	1	0	hiding
21	Cardiff	sympatric	1	2016-03-30	15.7	13:52:00	plastic grass	1	0	swimming
22	Cardiff	sympatric	1	2016-03-30	15.7	13:52:00	plastic grass	0	1	hiding
23	Cardiff	sympatric	1	2016-03-30	15.7	13:52:00	plastic grass	1	0	hiding
24	Cardiff	sympatric	1	2016-03-30	15.7	13:52:00	plastic grass	0	1	hiding
25	Cardiff	sympatric	1	2016-03-30	15.7	14:21:00	plastic grass	1	0	hiding
26	Cardiff	sympatric	1	2016-03-30	15.7	14:21:00	plastic grass	0	1	hiding
27	Cardiff	sympatric	1	2016-03-30	15.7	14:21:00	plastic grass	0	1	hiding
28	Cardiff	sympatric	1	2016-03-30	15.7	14:53:00	plastic grass	1	0	swimming
29	Cardiff	sympatric	1	2016-03-30	15.7	14:53:00	plastic grass	1	0	hiding
30	Cardiff	sympatric	1	2016-03-30	15.7	14:53:00	plastic grass	1	0	hiding
31	Cardiff	sympatric	1	2016-03-31	15.8	14:21:00	empty shells	0	1	hiding
32	Cardiff	sympatric	1	2016-03-31	15.8	14:53:00	empty shells	1	0	hiding
33	Cardiff	sympatric	1	2016-03-31	15.8	15:30:00	empty shells	0	1	hiding
34	Cardiff	sympatric	1	2016-03-31	15.8	15:30:00	empty shells	1	0	hiding
35	Cardiff	sympatric	1	2016-03-31	15.8	16:01:00	empty shells	1	0	swimming
36	Cardiff	sympatric	1	2016-03-31	15.8	16:01:00	empty shells	0	1	hiding
37	Cardiff	sympatric	1	2016-03-31	15.8	17:53:00	empty shells	1	0	hiding
38	Cardiff	sympatric	1	2016-03-31	15.8	17:53:00	empty shells	0	1	hiding
39	Cardiff	sympatric	1	2016-03-31	15.8	18:20:00	empty shells	0	1	hiding
40	Cardiff	sympatric	1	2016-04-01	15.8	18:20:00	empty shells	0	1	swimming
41	Cardiff	sympatric	1	2016-04-01	15.8	13:33:00	empty shells	1	0	hiding
42	Cardiff	sympatric	1	2016-04-01	15.8	13:33:00	empty shells	0	1	hiding
43	Cardiff	sympatric	1	2016-04-01	15.8	14:03:00	empty shells	1	0	hiding
44	Cardiff	sympatric	1	2016-04-01	15.8	14:03:00	empty shells	0	1	hiding
45	Cardiff	sympatric	1	2016-04-01	15.8	14:31:00	empty shells	0	1	swimming
46	Cardiff	sympatric	1	2016-04-01	15.8	14:31:00	empty shells	0	1	hiding
47	Cardiff	sympatric	1	2016-04-01	15.8	15:00:00	empty shells	0	1	hiding
48	Cardiff	sympatric	1	2016-04-04	15.7	15:00:00	empty shells	1	0	swimming
49	Cardiff	sympatric	1	2016-04-04	15.7	15:34:00	empty shells	0	1	hiding
50	Cardiff	sympatric	1	2016-04-04	15.7	15:34:00	empty shells	1	0	hiding
51	Cardiff	sympatric	1	2016-04-04	15.7	16:03:00	empty shells	0	1	hiding
52	Cardiff	sympatric	1	2016-04-04	15.7	16:03:00	empty shells	0	1	swimming
53	Cardiff	sympatric	1	2016-04-04	15.7	16:37:00	empty shells	1	0	hiding
54	Cardiff	sympatric	1	2016-04-04	15.7	16:37:00	empty shells	0	1	hiding
55	Cardiff	sympatric	1	2016-04-04	15.7	17:07:00	empty shells	0	1	hiding
56	Cardiff	sympatric	1	2016-04-05	15.6	17:07:00	empty shells	0	1	swimming
57	Cardiff	sympatric	1	2016-04-05	15.6	17:38:00	empty shells	1	0	hiding
58	Cardiff	sympatric	1	2016-04-05	15.6	17:38:00	empty shells	0	1	swimming
59	Cardiff	sympatric	1	2016-04-05	15.6	18:09:00	empty shells	0	1	hiding
60	Cardiff	sympatric	1	2016-04-05	15.6	18:09:00	empty shells	1	0	hiding
61	Cardiff	sympatric	20	2016-04-09	15.7	14:07:00	plastic grass	1	0	swimming
62	Cardiff	sympatric	20	2016-04-09	15.7	14:07:00	plastic grass	0	1	hiding
63	Cardiff	sympatric	20	2016-04-09	15.7	14:07:00	plastic grass	0	1	hiding
64	Cardiff	sympatric	20	2016-04-09	15.7	14:07:00	plastic grass	0	1	swimming
65	Cardiff	sympatric	20	2016-04-09	15.7	14:07:00	plastic grass	0	1	hiding
66	Cardiff	sympatric	20	2016-04-09	15.7	14:07:00	plastic grass	1	0	hiding
67	Cardiff	sympatric	20	2016-04-09	15.7	14:07:00	plastic grass	0	1	swimming
68	Cardiff	sympatric	20	2016-04-09	15.7	14:07:00	plastic grass	0	1	hiding
69	Cardiff	sympatric	20	2016-04-09	15.7	14:07:00	plastic grass	0	1	hiding
70	Cardiff	sympatric	20	2016-04-09	15.7	14:07:00	plastic grass	0	1	hiding
71	Cardiff	sympatric	20	2016-04-09	15.7	14:07:00	plastic grass	0	1	hiding
72	Cardiff	sympatric	20	2016-04-09	15.7	14:07:00	plastic grass	1	0	swimming
73	Cardiff	sympatric	20	2016-04-09	15.7	14:07:00	plastic grass	0	1	hiding
74	Cardiff	sympatric	20	2016-04-09	15.7	14:07:00	plastic grass	1	0	hiding
75	Cardiff	sympatric	20	2016-04-09	15.7	14:07:00	plastic grass	0	1	hiding
76	Cardiff	sympatric	20	2016-04-09	15.7	14:07:00	plastic grass	0	1	hiding
77	Cardiff	sympatric	20	2016-04-09	15.7	14:07:00	plastic grass	0	1	hiding
78	Cardiff	sympatric	20	2016-04-09	15.7	14:07:00	plastic grass	0	1	hiding
79	Cardiff	sympatric	20	2016-04-09	15.7	14:07:00	plastic grass	1	0	hiding
80	Cardiff	sympatric	20	2016-04-09	15.7	14:07:00	plastic grass	0	1	swimming
81	Cardiff	sympatric	20	2016-04-09	15.7	15:12:00	plastic grass	0	1	hiding
82	Cardiff	sympatric	20	2016-04-09	15.7	15:12:00	plastic grass	0	1	hiding
83	Cardiff	sympatric	20	2016-04-09	15.7	15:12:00	plastic grass	0	1	hiding
84	Cardiff	sympatric	20	2016-04-09	15.7	15:12:00	plastic grass	1	0	hiding
85	Cardiff	sympatric	20	2016-04-09	15.7	15:12:00	plastic grass	0	1	swimming
86	Cardiff	sympatric	20	2016-04-09	15.7	15:12:00	plastic grass	0	1	swimming
87	Cardiff	sympatric	20	2016-04-09	15.7	15:12:00	plastic grass	0	1	hiding
88	Cardiff	sympatric	20	2016-04-09	15.7	15:12:00	plastic grass	1	0	hiding
89	Cardiff	sympatric	20	2016-04-09	15.7	15:12:00	plastic grass	0	1	hiding
90	Cardiff	sympatric	20	2016-04-09	15.7	15:12:00	plastic grass	0	1	hiding
91	Cardiff	sympatric	20	2016-04-09	15.7	15:12:00	plastic grass	1	0	swimming
92	Cardiff	sympatric	20	2016-04-09	15.7	15:12:00	plastic grass	0	1	hiding
93	Cardiff	sympatric	20	2016-04-09	15.7	15:12:00	plastic grass	0	1	hiding
94	Cardiff	sympatric	20	2016-04-09	15.7	15:12:00	plastic grass	1	0	hiding
95	Cardiff	sympatric	20	2016-04-09	15.7	15:12:00	plastic grass	0	1	hiding
96	Cardiff	sympatric	20	2016-04-09	15.7	15:12:00	plastic grass	0	1	hiding
97	Cardiff	sympatric	20	2016-04-09	15.7	15:12:00	plastic grass	0	1	hiding
98	Cardiff	sympatric	20	2016-04-09	15.7	15:12:00	plastic grass	0	1	hiding
99	Cardiff	sympatric	20	2016-04-09	15.7	15:12:00	plastic grass	0	1	hiding
100	Cardiff	sympatric	20	2016-04-09	15.7	15:12:00	plastic grass	0	1	swimming
101	Cardiff	sympatric	20	2016-04-09	15.7	16:01:00	empty shells	1	0	swimming
102	Cardiff	sympatric	20	2016-04-09	15.7	16:01:00	empty shells	0	1	hiding
103	Cardiff	sympatric	20	2016-04-09	15.7	16:01:00	empty shells	1	0	hiding
104	Cardiff	sympatric	20	2016-04-09	15.7	16:01:00	empty shells	0	1	hiding
105	Cardiff	sympatric	20	2016-04-09	15.7	16:01:00	empty shells	0	1	hiding
106	Cardiff	sympatric	20	2016-04-09	15.7	16:01:00	empty shells	1	0	swimming
107	Cardiff	sympatric	20	2016-04-09	15.7	16:01:00	empty shells	0	1	hiding
108	Cardiff	sympatric	20	2016-04-09	15.7	16:01:00	empty shells	1	0	swimming
109	Cardiff	sympatric	20	2016-04-09	15.7	16:01:00	empty shells	0	1	hiding
110	Cardiff	sympatric	20	2016-04-09	15.7	16:01:00	empty shells	0	1	hiding
111	Cardiff	sympatric	20	2016-04-09	15.7	16:01:00	empty shells	1	0	swimming
112	Cardiff	sympatric	20	2016-04-09	15.7	16:01:00	empty shells	0	1	hiding
113	Cardiff	sympatric	20	2016-04-09	15.7	16:01:00	empty shells	0	1	hiding
114	Cardiff	sympatric	20	2016-04-09	15.7	16:01:00	empty shells	0	1	hiding
115	Cardiff	sympatric	20	2016-04-09	15.7	16:01:00	empty shells	1	0	hiding
116	Cardiff	sympatric	20	2016-04-09	15.7	16:01:00	empty shells	1	0	hiding
117	Cardiff	sympatric	20	2016-04-09	15.7	16:01:00	empty shells	1	0	hiding
118	Cardiff	sympatric	20	2016-04-09	15.7	16:01:00	empty shells	0	1	swimming
119	Cardiff	sympatric	20	2016-04-09	15.7	16:01:00	empty shells	0	1	hiding
120	Cardiff	sympatric	20	2016-04-09	15.7	16:01:00	empty shells	0	1	hiding
121	Cardiff	sympatric	20	2016-04-09	15.7	16:54:00	empty shells	0	1	swimming
122	Cardiff	sympatric	20	2016-04-09	15.7	16:54:00	empty shells	0	1	hiding
123	Cardiff	sympatric	20	2016-04-09	15.7	16:54:00	empty shells	0	1	hiding
124	Cardiff	sympatric	20	2016-04-09	15.7	16:54:00	empty shells	0	1	hiding
125	Cardiff	sympatric	20	2016-04-09	15.7	16:54:00	empty shells	0	1	hiding
126	Cardiff	sympatric	20	2016-04-09	15.7	16:54:00	empty shells	0	1	swimming
127	Cardiff	sympatric	20	2016-04-09	15.7	16:54:00	empty shells	0	1	hiding
128	Cardiff	sympatric	20	2016-04-09	15.7	16:54:00	empty shells	0	1	hiding
129	Cardiff	sympatric	20	2016-04-09	15.7	16:54:00	empty shells	1	0	hiding
130	Cardiff	sympatric	20	2016-04-09	15.7	16:54:00	empty shells	0	1	hiding
131	Cardiff	sympatric	20	2016-04-09	15.7	16:54:00	empty shells	0	1	swimming
132	Cardiff	sympatric	20	2016-04-09	15.7	16:54:00	empty shells	1	0	swimming
133	Cardiff	sympatric	20	2016-04-09	15.7	16:54:00	empty shells	0	1	hiding
134	Cardiff	sympatric	20	2016-04-09	15.7	16:54:00	empty shells	0	1	hiding
135	Cardiff	sympatric	20	2016-04-09	15.7	16:54:00	empty shells	0	1	hiding
136	Cardiff	sympatric	20	2016-04-09	15.7	16:54:00	empty shells	0	1	hiding
137	Cardiff	sympatric	20	2016-04-09	15.7	16:54:00	empty shells	0	1	swimming
138	Cardiff	sympatric	20	2016-04-09	15.7	16:54:00	empty shells	0	1	hiding
139	Cardiff	sympatric	20	2016-04-09	15.7	16:54:00	empty shells	0	1	hiding
140	Cardiff	sympatric	20	2016-04-09	15.7	16:54:00	empty shells	1	0	swimming
