# Supplementary material for: Experimental evidence of chemical attraction in the mutualistic zebra mussel-killer shrimp system
Source: PeerJ. 2019 Nov 21;7:e8075. doi: 10.7717/peerj.8075 (PMC6875389; doi:10.7717/peerj.8075)
Supplement: Supplemental Information 3 — Chemical attraction in killer shrimp [file peerj-07-8075-s003.xlsx]

## Sheet: Exp_3_Scent_preference
Killer_Shrimp_ID	Population	Type	Scent_tested	Date	Water_temperature	Time of the day	No_Transitions	Time_spent_start_chamber_sec	Time_spent_blank_arm_sec	Time_spent_scented_arm_sec
1	cardiff	sympatry	zebra mussel	2016-04-20	15.8	13:33:00	6	54	366	480
2	cardiff	sympatry	zebra mussel	2016-04-20	15.8	14:03:00	1	0	900	0
3	cardiff	sympatry	zebra mussel	2016-04-20	15.8	14:31:00	3	33	12	855
4	cardiff	sympatry	zebra mussel	2016-04-20	15.8	15:00:00	3	732	0	168
5	cardiff	sympatry	zebra mussel	2016-04-20	15.8	15:34:00	5	20	158	722
6	cardiff	sympatry	zebra mussel	2016-04-20	15.8	16:03:00	7	113	0	787
7	cardiff	sympatry	zebra mussel	2016-04-21	15.8	11:58:00	5	49	0	851
8	cardiff	sympatry	zebra mussel	2016-04-21	15.8	14:05:00	1	0	0	900
9	cardiff	sympatry	zebra mussel	2016-04-21	15.8	14:54:00	1	57	0	843
10	cardiff	sympatry	zebra mussel	2016-04-21	15.8	15:22:00	3	50	775	75
11	cardiff	sympatry	zebra mussel	2016-04-21	15.8	15:47:00	0	900	0	0
12	cardiff	sympatry	zebra mussel	2016-04-21	15.8	16:10:00	1	26	0	874
13	cardiff	sympatry	zebra mussel	2016-04-22	15.6	11:13:00	1	12	0	888
14	cardiff	sympatry	zebra mussel	2016-04-22	15.6	11:42:00	5	91	0	809
15	cardiff	sympatry	zebra mussel	2016-04-23	15.6	16:19:00	2	106	18	776
16	cardiff	sympatry	zebra mussel	2016-04-23	15.6	16:47:00	0	900	0	0
17	cardiff	sympatry	zebra mussel	2016-04-23	15.6	17:26:00	1	130	770	0
18	cardiff	sympatry	zebra mussel	2016-04-23	15.6	17:55:00	1	364	0	536
19	cardiff	sympatry	zebra mussel	2016-04-24	15.8	15:57:00	15	51	517	332
20	cardiff	sympatry	zebra mussel	2016-04-24	15.8	16:30:00	1	78	0	822
21	cardiff	sympatry	zebra mussel	2016-04-24	15.8	16:57:00	5	67	833	0
22	cardiff	sympatry	zebra mussel	2016-04-24	15.8	17:32:00	9	156	348	396
23	cardiff	sympatry	zebra mussel	2016-04-24	15.8	18:13:00	7	31	442	427
24	cardiff	sympatry	zebra mussel	2016-04-25	15.9	11:28:00	3	143	757	0
25	cardiff	sympatry	zebra mussel	2016-04-25	15.9	11:55:00	5	103	454	343
26	cardiff	sympatry	zebra mussel	2016-04-25	15.9	14:00:00	5	279	621	0
27	cardiff	sympatry	zebra mussel	2016-04-25	15.9	14:37:00	1	110	0	790
28	cardiff	sympatry	zebra mussel	2016-04-25	15.9	15:11:00	11	293	296	311
29	cardiff	sympatry	zebra mussel	2016-04-25	15.9	15:40:00	1	5	0	895
30	cardiff	sympatry	zebra mussel	2016-04-25	15.9	16:08:00	1	0	0	900
31	cardiff	sympatry	blank water	2016-05-03	16.2	14:50:00	9	55	593	252
32	cardiff	sympatry	blank water	2016-05-03	16.2	15:18:00	1	537	0	363
33	cardiff	sympatry	blank water	2016-05-04	16.2	10:57:00	23	222	413	265
34	cardiff	sympatry	blank water	2016-05-04	16.2	11:25:00	20	255	398	247
35	cardiff	sympatry	blank water	2016-05-04	16.2	14:21:00	21	76	625	199
36	cardiff	sympatry	blank water	2016-05-04	16.2	14:51:00	1	881	0	19
37	cardiff	sympatry	blank water	2016-05-05	16	12:33:00	0	900	0	0
38	cardiff	sympatry	blank water	2016-05-05	16	13:07:00	7	26	462	412
39	cardiff	sympatry	blank water	2016-05-13	15.8	13:48:00	7	65	713	122
40	cardiff	sympatry	blank water	2016-05-13	15.8	15:06:00	5	93	335	472
41	cardiff	sympatry	tilapia	2016-05-14	15.8	15:33:00	1	0	1	899
42	cardiff	sympatry	tilapia	2016-05-14	15.8	15:59:00	3	139	582	179
43	cardiff	sympatry	tilapia	2016-05-15	15.7	12:21:00	5	4	693	203
44	cardiff	sympatry	tilapia	2016-05-15	15.7	12:47:00	3	59	428	413
45	cardiff	sympatry	tilapia	2016-05-15	15.7	13:13:00	1	108	792	0
46	cardiff	sympatry	tilapia	2016-05-15	15.7	13:36:00	8	84	228	588
47	cardiff	sympatry	tilapia	2016-05-15	15.7	14:19:00	7	98	549	253
48	cardiff	sympatry	tilapia	2016-05-15	15.7	15:22:00	3	241	559	100
49	cardiff	sympatry	tilapia	2016-05-16	15.8	13:09:00	1	8	0	892
50	cardiff	sympatry	tilapia	2016-05-16	15.8	14:49:00	1	9	891	0
51	cardiff	sympatry	tilapia	2016-05-16	15.8	15:35:00	2	380	520	0
52	cardiff	sympatry	tilapia	2016-05-16	15.8	16:36:00	12	214	620	66
53	cardiff	sympatry	tilapia	2016-05-16	15.8	17:02:00	4	572	199	129
54	cardiff	sympatry	tilapia	2016-05-16	15.8	16:15:00	1	4	896	0
55	cardiff	sympatry	tilapia	2016-05-16	15.8	16:50:00	1	2	898	0
56	cardiff	sympatry	tilapia	2016-05-16	15.8	17:09:00	1	3	897	0
57	cardiff	sympatry	tilapia	2016-05-17	15.8	12:31:00	1	39	0	861
58	cardiff	sympatry	tilapia	2016-05-17	15.8	13:30:00	6	47	349	504
59	cardiff	sympatry	tilapia	2016-05-17	15.8	13:56:00	1	0	0	900
60	cardiff	sympatry	tilapia	2016-05-17	15.8	14:30:00	4	120	62	718
61	margam	allopatry	zebra mussel	2016-11-16	15.5	11:26:00	13	46	693	161
62	margam	allopatry	zebra mussel	2016-11-16	15.5	11:53:00	2	12	888	0
63	margam	allopatry	zebra mussel	2016-11-16	15.5	13:55:00	18	106	253	541
64	margam	allopatry	zebra mussel	2016-11-16	15.5	14:28:00	12	162	698	40
65	margam	allopatry	zebra mussel	2016-11-16	15.5	14:46:00	1	2	898	0
66	margam	allopatry	zebra mussel	2016-11-16	15.5	15:14:00	2	40	860	0
67	margam	allopatry	zebra mussel	2016-11-16	15.5	15:41:00	6	181	171	548
68	margam	allopatry	zebra mussel	2016-11-16	15.5	16:22:00	6	42	748	110
69	margam	allopatry	zebra mussel	2016-11-16	15.5	17:11:00	14	138	264	498
70	margam	allopatry	zebra mussel	2016-11-16	15.5	17:48:00	6	22	655	223
71	margam	allopatry	zebra mussel	2016-11-21	15.6	13:07:00	14	161	662	77
72	margam	allopatry	zebra mussel	2016-11-21	15.6	13:42:00	4	24	359	517
73	margam	allopatry	zebra mussel	2016-11-21	15.6	14:16:00	18	277	480	143
74	margam	allopatry	zebra mussel	2016-11-21	15.6	14:47:00	13	430	193	277
75	margam	allopatry	zebra mussel	2016-11-21	15.6	15:18:00	6	63	547	290
76	margam	allopatry	zebra mussel	2016-11-21	15.6	15:49:00	1	16	884	0
77	margam	allopatry	zebra mussel	2016-11-21	15.6	16:09:00	1	59	841	0
78	margam	allopatry	zebra mussel	2016-11-21	15.6	16:31:00	2	210	37	653
79	margam	allopatry	zebra mussel	2016-11-21	15.6	17:02:00	0	900	0	0
80	margam	allopatry	zebra mussel	2016-11-21	15.6	17:27:00	10	132	267	501
81	margam	allopatry	blank water	2016-11-23	15.6	13:53:00	14	137	110	653
82	margam	allopatry	blank water	2016-11-23	15.6	14:23:00	4	17	0	883
83	margam	allopatry	blank water	2016-11-23	15.6	14:51:00	4	26	75	799
84	margam	allopatry	blank water	2016-11-23	15.6	15:20:00	16	325	275	300
85	margam	allopatry	blank water	2016-11-23	15.6	15:54:00	24	155	513	232
86	margam	allopatry	blank water	2016-11-23	15.6	16:23:00	4	118	424	358
87	margam	allopatry	blank water	2016-11-23	15.6	16:57:00	8	33	432	435
88	margam	allopatry	blank water	2016-11-28	15.5	12:08:00	8	58	643	199
89	margam	allopatry	blank water	2016-11-28	15.5	13:10:00	6	90	408	402
90	margam	allopatry	blank water	2016-11-28	15.5	14:43:00	4	37	96	767
91	margam	allopatry	blank water	2016-11-28	15.5	15:01:00	25	283	160	457
92	margam	allopatry	blank water	2016-11-28	15.5	15:29:00	0	900	0	0
93	margam	allopatry	blank water	2016-11-28	15.5	15:56:00	7	665	45	190
94	margam	allopatry	blank water	2016-11-28	15.5	16:37:00	14	53	94	753
95	margam	allopatry	blank water	2016-11-28	15.5	17:01:00	1	10	0	890
96	margam	allopatry	blank water	2016-11-30	15.7	14:15:00	1	5	895	0
97	margam	allopatry	blank water	2016-11-30	15.7	14:51:00	10	205	489	206
98	margam	allopatry	blank water	2016-11-30	15.7	15:12:00	8	59	286	555
99	margam	allopatry	blank water	2016-11-30	15.7	15:44:00	16	87	606	207
100	margam	allopatry	blank water	2016-11-30	15.7	16:10:00	27	119	381	400
101	margam	allopatry	tilapia	2016-12-07	15.4	12:48:00	20	197	57	646
102	margam	allopatry	tilapia	2016-12-07	15.4	13:22:00	2	8	624	268
103	margam	allopatry	tilapia	2016-12-07	15.4	14:03:00	10	57	630	213
104	margam	allopatry	tilapia	2016-12-07	15.4	14:36:00	10	240	277	383
105	margam	allopatry	tilapia	2016-12-07	15.4	15:06:00	10	48	318	534
106	margam	allopatry	tilapia	2016-12-07	15.4	15:37:00	0	900	0	0
107	margam	allopatry	tilapia	2016-12-07	15.4	16:14:00	4	27	299	574
108	margam	allopatry	tilapia	2016-12-07	15.4	16:51:00	19	253	395	252
109	margam	allopatry	tilapia	2016-12-07	15.4	17:17:00	1	522	0	378
110	margam	allopatry	tilapia	2016-12-07	15.4	17:41:00	5	138	754	8
111	margam	allopatry	tilapia	2016-12-09	15.5	13:27:00	2	3	888	9
112	margam	allopatry	tilapia	2016-12-09	15.5	14:02:00	1	3	897	0
113	margam	allopatry	tilapia	2016-12-09	15.5	14:36:00	6	16	459	425
114	margam	allopatry	tilapia	2016-12-09	15.5	15:07:00	1	2	0	898
115	margam	allopatry	tilapia	2016-12-09	15.5	15:38:00	2	51	434	415
116	margam	allopatry	tilapia	2016-12-09	15.5	16:09:00	4	281	525	94
117	margam	allopatry	tilapia	2016-12-09	15.5	16:33:00	1	6	0	894
118	margam	allopatry	tilapia	2016-12-09	15.5	16:51:00	1	16	884	0
119	margam	allopatry	tilapia	2016-12-09	15.5	17:15:00	1	256	644	0
120	margam	allopatry	tilapia	2016-12-09	15.5	15:40:00	6	50	245	605
